# Supplementary material for: Large Scale Spatial Risk and Comparative Prevalence of Borrelia miyamotoi and Borrelia burgdorferi Sensu Lato in Ixodes pacificus
Source: PLoS One. 2014 Oct 21;9(10):e110853. doi: 10.1371/journal.pone.0110853 (PMC4205013; doi:10.1371/journal.pone.0110853)
Supplement: Table S1 — Collection Locations for Ixodes pacificus. (XLSX) [file pone.0110853.s001.xlsx]

## Sheet: Sheet1
Table S 1. Collection Location for Ixodes pacificus
County	Latitude	Longitude
Alameda	37.5037	-121.823
Alameda	37.5149	-121.829
Alameda	37.622	-122.024
Alameda	37.6327	-122.024
Alameda	37.638	-121.773
Amador	38.2762	-120.863
Amador	38.425	-120.641
Amador	38.425	-120.641
Amador	38.425	-120.641
Amador	38.446	-120.5
Butte	39.5212	-121.45
Butte	39.5212	-121.448
Butte	39.5335	-121.448
Butte	39.6906	-121.346
Butte	39.7157	-121.615
Butte	39.87	-121.756
Butte	40.5183	-121.562
Calaveras	38.0326	-120.552
Calaveras	38.0342	-120.552
Calaveras	38.053	-120.475
Calaveras	38.2013	-120.723
Calaveras	38.242	-120.871
Calaveras	38.2612	-120.277
Calaveras	38.3066	-120.73
Calaveras	38.341	-120.858
Calaveras	38.369	-120.522
Calaveras	38.3802	-120.53
Colusa	39.3334	-122.712
Colusa	39.369	-122.614
Contra Costa	37.1259	-121.456
Contra Costa	37.8802	-122.221
Contra Costa	37.8843	-122.228
Contra Costa	37.8919	-122.249
Contra Costa	37.8922	-122.23
Contra Costa	37.8924	-122.247
Contra Costa	37.8934	-122.247
Contra Costa	37.8949	-122.25
Contra Costa	37.8963	-122.25
Contra Costa	37.8986	-122.249
Contra Costa	37.899	-122.254
Contra Costa	37.8993	-122.243
Contra Costa	37.9001	-122.245
Contra Costa	37.9005	-122.246
Contra Costa	37.9007	-122.256
Contra Costa	37.901	-122.256
Contra Costa	37.901	-122.257
Contra Costa	37.902	-122.25
Contra Costa	37.9034	-122.26
Contra Costa	37.9039	-122.26
Contra Costa	37.9047	-122.246
Contra Costa	37.9059	-122.259
Contra Costa	37.906	-122.261
Contra Costa	37.9084	-122.264
Contra Costa	37.9085	-122.265
Contra Costa	37.9097	-122.265
Contra Costa	37.9097	-122.265
Contra Costa	37.9121	-122.264
Contra Costa	37.9127	-122.269
Contra Costa	37.9172	-122.255
Contra Costa	37.9176	-122.255
Contra Costa	37.9176	-122.256
Contra Costa	37.9501	-122.31
Contra Costa	37.5096	-122.228
Contra Costa	37.7392	-122.26
Del Norte	41.8508	-124.026
Del Norte	41.8525	-123.963
Del Norte	41.8617	-123.939
El Dorado	38.7019	-120.553
El Dorado	38.7585	-121.111
El Dorado	38.7647	-120.475
El Dorado	38.765	-120.481
El Dorado	38.77	-120.484
El Dorado	38.7714	-121.044
El Dorado	38.7714	-120.484
El Dorado	38.7714	-121.044
El Dorado	38.7717	-120.495
El Dorado	38.7744	-120.484
El Dorado	38.775	-121.032
El Dorado	38.7765	-120.437
El Dorado	38.78	-121.01
El Dorado	38.7803	-120.501
El Dorado	38.7819	-120.462
El Dorado	38.8017	-120.894
El Dorado	38.8017	-120.894
El Dorado	38.8146	-120.922
El Dorado	38.8221	-120.96
El Dorado	38.8245	-120.946
El Dorado	38.9242	-120.79
El Dorado	38.943	-120.763
El Dorado	38.9497	-120.771
Glenn	39.6733	-122.695
Humboldt	40.0191	-123.793
Humboldt	40.3103	-123.921
Humboldt	40.3484	-123.97
Humboldt	41.303	-123.526
Humboldt	41.3097	-123.52
Humboldt	41.3564	-123.555
Kern	35.5481	-118.616
Lake	38.5959	-122.744
Lake	38.7554	-122.636
Lake	38.8282	-122.525
Lake	38.8304	-122.698
Lake	38.8348	-122.717
Lake	38.8478	-122.717
Lake	38.9105	-122.592
Lake	38.9188	-122.637
Lake	38.9233	-122.588
Lake	38.9234	-122.588
Lake	38.9346	-122.908
Lake	38.9346	-122.906
Lake	38.9611	-122.771
Lake	38.9612	-122.741
Lake	38.9807	-122.523
Lake	39.0082	-122.414
Lake	39.0085	-122.417
Lake	39.0178	-122.813
Lake	39.0178	-122.814
Lake	39.0178	-122.814
Lake	39.0425	-122.886
Lake	39.0432	-122.775
Lake	39.1222	-122.633
Lake	39.136	-123
Lake	39.1411	-122.485
Lake	39.2527	-122.951
Lake	39.2528	-122.949
Lake	39.2623	-122.95
Lake	39.3027	-123
Lake	39.3037	-123
Lake	39.438	-122.929
Lake	39.44	-122.928
Lake	39.4413	-122.939
Lake	39.4417	-122.94
Lake	39.4436	-122.937
Lake	39.4473	-122.943
Los Angeles	33.3167	-118.333
Los Angeles	33.329	-118.339
Los Angeles	33.337	-118.342
Los Angeles	33.3389	-118.339
Los Angeles	33.355	-118.335
Los Angeles	33.3833	-118.35
Los Angeles	33.759	-118.37
Los Angeles	34.0473	-118.302
Los Angeles	34.0477	-118.56
Los Angeles	34.0555	-118.879
Los Angeles	34.0569	-118.55
Los Angeles	34.0751	-117.474
Los Angeles	34.0857	-118.863
Los Angeles	34.102	-118.714
Los Angeles	34.1292	-117.795
Los Angeles	34.1361	-118.799
Los Angeles	34.1461	-118.9
Los Angeles	34.1536	-118.527
Los Angeles	34.1583	-117.692
Los Angeles	34.1667	-117.667
Los Angeles	34.17	-117.77
Los Angeles	34.1771	-117.997
Los Angeles	34.1775	-118.024
Los Angeles	34.1862	-117.186
Los Angeles	34.1965	-118.665
Los Angeles	34.2083	-117.792
Los Angeles	34.225	-117.775
Los Angeles	34.2658	-118.144
Los Angeles	34.2658	-118.144
Los Angeles	34.3036	-118.255
Los Angeles	34.3497	-118.886
Los Angeles	34.4394	-118.181
Los Angeles	34.474	-118.13
Madera	37.2914	-119.54
Madera	37.3194	-119.573
Madera	37.3492	-119.589
Madera	37.3589	-119.594
Madera	37.3858	-119.616
Marin	37.8217	-122.528
Marin	37.8331	-122.541
Marin	37.8355	-122.478
Marin	37.8426	-122.53
Marin	37.9492	-122.713
Marin	38.001	-122.48
Marin	38.0056	-122.495
Marin	38.0058	-122.497
Marin	38.009	-122.497
Marin	38.0406	-122.798
Mariposa	37.5001	-119.961
Mariposa	37.5343	-119.649
Mariposa	37.5418	-119.651
Mariposa	37.5448	-119.674
Mariposa	37.5512	-119.926
Mariposa	37.5552	-119.92
Mariposa	37.6057	-120.006
Mariposa	37.6429	-119.727
Mariposa	37.6536	-119.886
Mariposa	37.6658	-119.842
Mariposa	37.6735	-119.809
Mariposa	37.7235	-119.714
Mendocino	38.9825	-123.723
Mendocino	39.8277	-123.066
Monterey	36.119	-121.465
Monterey	36.236	-121.485
Monterey	36.2683	-121.468
Monterey	36.7571	-121.505
Napa	38.4929	-122.149
Napa	38.5486	-122.529
Napa	38.5502	-122.523
Nevada	38.2696	-121.022
Nevada	39.2032	-121.046
Nevada	39.2701	-121.018
Nevada	39.2703	-121.017
Nevada	39.2826	-121.239
Nevada	39.2923	-121.095
Nevada	39.2932	-121.196
Nevada	39.2932	-121.192
Nevada	39.2982	-121.089
Nevada	39.3228	-120.852
Nevada	39.3301	-120.987
Nevada	39.3578	-120.842
Nevada	39.3669	-120.919
Orange	33.3349	-117.486
Orange	33.364	-117.304
Orange	33.5629	-117.817
Placer	38.9169	-121.164
Placer	38.9172	-121.036
Placer	38.9413	-120.994
Placer	38.9669	-120.952
Placer	38.975	-120.954
Placer	38.9786	-120.957
Placer	39.1056	-120.947
Plumas	39.9106	-121.025
Plumas	39.9697	-120.9
Riverside	33.5305	-117.274
Riverside	33.5341	-117.277
Riverside	33.5497	-117.267
Riverside	33.5498	-117.272
Riverside	33.61	-117.43
Riverside	33.6159	-116.621
Riverside	33.6164	-116.622
Riverside	33.6265	-116.625
Riverside	33.6711	-117.398
Riverside	33.7107	-116.77
Riverside	33.7603	-116.733
Riverside	33.8276	-116.794
Riverside	33.8364	-117.5
Sacramento	38.6481	-121.19
Sacramento	38.6532	-121.211
San Benito	36.7599	-121.504
San Benito	36.761	-121.502
San Bernardino	34.0588	-116.584
San Bernardino	35.0463	-117.025
San Diego	32.8355	-116.543
San Joaquin	37.6236	-121.492
San Joaquin	37.64	-121.59
San Mateo	37.361	-122.247
San Mateo	37.4062	-122.239
San Mateo	37.408	-122.228
San Mateo	38.009	-122.304
Santa Barbara	34.2958	-119.475
Santa Barbara	34.296	-119.475
Santa Barbara	34.3972	-119.862
Santa Barbara	34.4181	-119.779
Santa Barbara	34.4194	-119.603
Santa Barbara	34.5472	-119.787
Santa Barbara	34.5514	-120.071
Santa Clara	37.0742	-121.461
Santa Clara	37.0769	-121.464
Santa Clara	37.1259	-121.456
Santa Clara	37.1662	-121.601
Santa Clara	37.2653	-121.674
Santa Clara	37.3233	-121.707
Santa Clara	37.324	-122.176
Santa Clara	37.3253	-122.179
Santa Clara	37.3339	-121.704
Santa Clara	38.009	-122.304
Santa Cruz	36.9249	-121.84
Santa Cruz	36.9771	-122.052
Santa Cruz	36.987	-122.041
Santa Cruz	36.9875	-122
Santa Cruz	36.9919	-122.042
Santa Cruz	36.9969	-122.042
Santa Cruz	36.9971	-121.895
Santa Cruz	36.9973	-122.047
Santa Cruz	37.0011	-121.904
Santa Cruz	37.0014	-122.051
Santa Cruz	37.0028	-121.903
Santa Cruz	37.0045	-122.055
Santa Cruz	37.0045	-122.05
Santa Cruz	37.005	-122.046
Santa Cruz	37.01	-122.035
Santa Cruz	37.0145	-121.905
Santa Cruz	37.0175	-122.079
Santa Cruz	37.0175	-122.079
Santa Cruz	37.0175	-122.079
Santa Cruz	37.0175	-122.029
Santa Cruz	37.0279	-122.042
Santa Cruz	37.0369	-122.063
Santa Cruz	37.0372	-122.064
Santa Cruz	37.0422	-122.07
Santa Cruz	37.0805	-122.082
Santa Cruz	37.0815	-122.073
Santa Cruz	37.084	-122.062
Santa Cruz	37.1738	-122.314
Santa Cruz	37.25	-121.133
Shasta	40.1667	-122.35
Shasta	40.3528	-122.961
Shasta	40.37	-122.936
Shasta	40.4316	-122.242
Shasta	40.4675	-122.268
Shasta	40.608	-122.447
Shasta	40.6374	-122.675
Shasta	40.642	-122.67
Shasta	40.6441	-122.668
Shasta	40.6536	-122.627
Shasta	40.6551	-122.624
Shasta	40.775	-122.341
Shasta	40.7987	-122.32
Shasta	40.802	-122.318
Shasta	40.85	-122.343
Shasta	40.8705	-122.253
Shasta	40.8747	-122.238
Shasta	40.8803	-122.241
Shasta	40.8886	-122.226
Shasta	40.9264	-122.249
Shasta	40.9333	-122.234
Shasta	40.9376	-122.249
Shasta	40.9419	-122.253
Shasta	40.9427	-122.247
Shasta	40.9905	-122.409
Shasta	40.9966	-122.413
Shasta	41.4516	-122.421
Sierra	39.509	-121.026
Sierra	39.516	-121.014
Sierra	39.517	-120.992
Siskiyou	41.841	-122.136
Siskiyou	41.9276	-122.829
Solano	38.1878	-122.191
Solano	38.2333	-122.133
Solano	38.2485	-122.133
Solano	38.3362	-122.01
Solano	38.5072	-122.096
Sonoma	38.2998	-122.486
Sonoma	38.3303	-122.534
Sonoma	38.343	-122.542
Sonoma	38.3432	-122.548
Sonoma	38.3486	-122.542
Sonoma	38.3828	-122.884
Sonoma	38.4008	-122.639
Stanislaus	37.4204	-121.371
Stanislaus	37.4205	-121.371
Tehama	40.2334	-121.767
Trinity	40.3542	-123.237
Trinity	40.5796	-123.043
Trinity	40.5898	-122.926
Trinity	40.5969	-123.01
Trinity	40.6479	-122.95
Trinity	40.648	-122.95
Trinity	40.6773	-122.913
Trinity	40.7171	-122.787
Trinity	40.7317	-122.808
Trinity	40.7459	-122.806
Trinity	40.7459	-122.807
Trinity	40.7743	-122.778
Trinity	40.8489	-122.858
Trinity	40.849	-122.858
Trinity	40.8497	-122.86
Trinity	40.8505	-122.851
Trinity	40.8508	-122.812
Trinity	40.8508	-122.851
Trinity	40.851	-122.851
Trinity	40.851	-122.851
Trinity	40.9186	-123.585
Tulare	36.5	-118.9
Tulare	36.5	-118.883
Tulare	36.5155	-118.788
Tulare	36.5161	-118.816
Tulare	36.5161	-118.8
Tulare	36.5455	-118.788
Tuolumne	37.9504	-119.79
Tuolumne	37.982	-120.508
Tuolumne	38.0086	-120.329
Tuolumne	38.0332	-120.399
Tuolumne	38.0364	-120.4
Tuolumne	38.0385	-120.398
Tuolumne	38.0489	-120.41
Tuolumne	38.0581	-120.222
Tuolumne	38.0628	-120.21
Tuolumne	38.0672	-120.274
Tuolumne	38.0672	-120.218
Tuolumne	38.0678	-120.668
Tuolumne	38.0678	-120.279
Tuolumne	38.0714	-120.216
Ventura	34.0717	-119.014
Ventura	34.1928	-118.899
Ventura	34.2936	-119.227
Yuba	38.3956	-121.084
Yuba	39.2299	-121.4
Yuba	39.2778	-121.265
Yuba	39.3205	-121.341
Yuba	39.3618	-121.317
Yuba	39.392	-121.095
Yuba	39.3944	-121.084
Yuba	39.3956	-121.084
Yuba	39.399	-121.133
Yuba	39.4275	-121.11
Yuba	39.428	-121.155
